# Supplementary material for: Higher Renal Net Acid Excretion, but Not Higher Phosphate Excretion, during Childhood and Adolescence Associates with the Circulating Renal Tubular Injury Marker Interleukin-18 in Adulthood
Source: Int J Mol Sci. 2024 Jan 24;25(3):1408. doi: 10.3390/ijms25031408 (PMC10855358; doi:10.3390/ijms25031408)
Supplement: Supplementary file 1 [file ijms-25-01408-s001.zip]

Archive with 1 entries (1 files):
- ijms-2788360-supplementary.pdf
